# Supplementary material for: Metabolic Culture Medium Enhances Maturation of Human iPSC-Derived Cardiomyocytes via Cardiac Troponin I Isoform Induction
Source: Int J Mol Sci. 2025 Jul 26;26(15):7248. doi: 10.3390/ijms26157248 (PMC12346743; doi:10.3390/ijms26157248)
Supplement: Supplementary file 1 [file ijms-26-07248-s001.zip]

Archive with 1 entries (1 files):
- ijms-3767080-supplementary.pdf
